# Supplementary material for: PRL2 regulates neutrophil extracellular trap formation which contributes to severe malaria and acute lung injury
Source: Nat Commun. 2024 Jan 29;15:881. doi: 10.1038/s41467-024-45210-5 (PMC10825202; doi:10.1038/s41467-024-45210-5)
Supplement: Supplementary file 8 — Source Data [file 41467_2024_45210_MOESM8_ESM.xlsx]

## Sheet: Fig 1
1a														1b			1d-survival				1j-leukocytes
	Con						PbA							X	Y		Days	WT	CKO		WT	CKO
CD11b+	86.3039	105.955	107.741	106	101	93	50.6982	67.5	60.7	60	55	52		0	94.5482		0				12.1	11.4
B220+	97.9592	102.041	101.045	102	101	97	95.6268	100.875	97.3232	95	96	103		0	79.353		1				11.75	12
CD3+	95.2607	104.739	102.342	96	102	102	103.318	111.374	102.321	101.321	95.123	89.543		0	80.257		2				9.55	11.3
														0	48.5486		3				11	8
1d-clinical scores														0	105.138		4				9.6	12.7
	WT						CKO							0	91.4053		5				11.25	13
0	0	0	0	0	0	0	0	0	0	0	0	0		0	74.129		6
1	0	0	0	0	0	0	0	0	0	0	0	0		0	56.3861		7		1		1j-monocytes
2	0	0	0	0	0	0	0	0	0	0	0	0		0	64.9733		7		1		WT	CKO
3	0	0	0	0	0	0	0	0	0	0	0	0		0	102.023		8	1	1		0.3926	0.3224
4	0	0	0	0	0	0	0	0	0	0	0	0		0	100.066		8				0.4575	0.726
5	0	0	0	0	0	0	1	0	0	0	0	0		0	92.4433		8		1		0.4234	0.5096
6	1	0	0	0	0	3	2	1	0	3	2	1		0	100.588		8		1		0.5576	0.6356
7	1	1	0	1	0	4	3	1	1	6	6	6		0	93.9855		9		1		0.54275	0.4929
8	6	3	1	6	2	5	6	6	1			6		0	89.9244		10	1			0.5435	0.4452
9		4	3		2	5			6					0	98.5452		10	1
10		6	3		3	6								0	94.382		11				1j-neutrophils
11			3		3									0	81.864		11				WT	CKO
12			3		3									1	68.0214		12				1.624	3.288
13			3		3									1	54.385		14	0			3.5	4.62
14			3		3									1	67.0525		14	0			3.91	3.822
														2	51.3802		14	0			3.44	5.64
1e-parasitemia														3	53.6955						3.2875	3.38
	WT						CKO							4	52.2193		1g				3.8975	1.57
0	0	0	0	0	0	0	0	0	0	0	0	0		4	52.15		WT	CKO
1														0	107.596		-1291.39	-1305.74			1j-lymphocytes
2	0.5	0.5	1	0.5	0.5	1	1	0.5	0.5	1	0.5	0.5		0	155		-1297.92	-1311.06			WT	CKO
3														0	77		-1349.39	-1306.14			7.55	4.888
4	3.114	4.1	2.76	1.2	2	2.5	2.59	2.53	2.83	2	1.5	1.5		2	76.3682		-1351.71	-1290.5			6.875	9.12
5														0	116.327		-1336.25	-1285.42			5.544	9.282
6	3.226	4.35	8.9	4.5	4.8	5.39	8.8	3.7	9.4	5.1	4.7	4.88		0	150		-1333.09	-1285.25			7.984	6.5
7														0	76						7.125	6.63
8	8.85	10	12	8.23	8.9	12	12.5	10.9	8.5		8			1	83.4992		1i-pathology scores				8	8.84
9														0	94.4873		WT	CKO
10		15	17.25		14	15.5								0	122.002		3.2	4.2
11														0	48.8573		4	6.4			1l
12			20.5		17.25									1	111.187		3	7			WT	CKO
13														0	142.134		3.4	5.8			20	30
14			24.5		20.5									0	91.9515		3.6	6			22	32
														0	48.5123		4.4	5			26	35
1e-RBCs														1	96.5753						20	24
	WT						CKO							3	50.6		1i-neutrophils				24	25
0	9.21	9.29	9.53	9.85	9.96	10.1	10.3	10.6	10.6	9.14	9.65	9.53		0	125		WT	CKO			28	30
1														3	60		10	9
2	9.14	9.07	9.3	9.57	10	8.03	7.27	8.53	8.5	8.49	9.54	9.31		3	55		8	10			1m
3														4	52		12	10			WT	CKO
4	8.57	8.6	8.62	8.98	10	8.16	7.93	8.3	8.41	8.06	8.16	8.19					14	18			8.82353	12.9032
5														1c			12	18			11.7647	22.7273
6	6.73	7.31	7.6	7.76	7.95	5.99	6.58	7.93	7.03	7.68	7.56	7.26		Uncomplicated	Severe		9	20			15.3846	16.6667
7														68.0214	53.6955		13	26			5.71429	15.3846
8	6.27	6.35	6.5	5.2	5.5	4.35		5.33		5.58	5.56	5.53		54.385	52.2193		13	26			16.2162	25
9														67.0525	52.15		12	24			10.2564	16.129
10		5.25	5.15		5.05	3.75								51.3802	50.6		11	24
11														76.3682	60		5	23			1n
12			4.55		4.23									83.4992	55		12	21			WT	CKO
13														111.187	52		13	17			0.568807	4.34862
14			3.15		3.45									96.5753			11	23			0.825688	0.93578
																	9	14			1.65138	1.68807
1k																	14	21			0.642202	3.81651
	WT						CKO										12	21			2.18349	1.63303
CCL-2	36.77	188.41	153.88	35.3	93.8	61.09	240.2	49.65	146.65	67.58	60.25	28.98					14	13			0.12844	3.46789
GM-CSF	1.7	1.7	7.58	5.06	1.87	145.72	103.73	2.91	9.48	1.878	7.51	3.53
IFN-β	9.5	54.6	32.6	42.8	152.3	78.8	44.9	84.6	70	8.1	83.4	10.6
IFN-γ	1464.31	2344.8	1101.48	291.18	307.88	220.26	2052.56	864.45	4871.68	192.51	245.58	64.35
IL-1α	25.32	45.57	35.76	7.47	20.34	17.47	39.73	16.61	45.86	17.54	11.59	12.23
IL-6	69.56	62.44	83.36	17.91	16.81	50.4	76.26	84.2	37.19	118.33	179.27	47.11
IL-10	33.02	11.06	215.31	312.39	299.85	248.24	109.54	1002.61	11.06	90.44	299.89	22.46
TNF-α	81.49	143.56	140.94	62.81	67.33	78.22	176.72	141.47	96	66.22	91.22	54.24

## Sheet: Fig 2
b-neutrophils			b-NETs			d-Ly6G+ cells per field			d-Ly6G+SG+ cells per field			d-Ly6G+SG+ cells per 30 mins per field
WT	CKO		WT	CKO		WT	KO		WT	KO		WT	KO
17	22		1	6		16	38		2	8		0	7
16	18		1	5		24	39		3	9		1	5
12	23		0	7		8	17		1	4		0	2
14	12		2	21		17	29		2	5		0	1
10	24		7	4		12	32		1	6		1	3
11	19		1	18		14	22		3	5		0	2
13	21
6	19
10	24
11	21
9	22
12	12
11	13
6	21
4	19
6	17
9	19
10	24

## Sheet: Fig 3
3b					3c						3e-pathology scores					3f-neutrophils
WT		CKO			Days	WT	CKO	WT	CKO		WT		CKO			WT		CKO
Isotype	Anti-Ly6G	Isotype	Anti-Ly6G		7		1				Isotype	Anti-Ly6G	Isotype	Anti-Ly6G		Isotype	Anti-Ly6G	Isotype	Anti-Ly6G
3.21324	2.6963	4.1075	0.720588		7		1				3.2	2.3	4.2	2.6		9	5	15	2
3.52941	0.565217	2.56	1.09859		7		1				3	1.9	4.7	2.1		13	3	17	4
3.12	0.80597	1.56	1.5493		8				1		2.4	1.3	6.2	1.2		16	2	18	2
2.0125	2	4.81034	0.786885		8	1	1	1	1		2.6	2.1	5.8	2		12	5	23	1
2.38235	1.67647	1.90476	1.35		8	1	1		1		4.1	2.3	6	2.4		14	4	26	2
3.5	1.15385	2.457	0.98		8	1	1	1	1		3.4	1.7	4.4	1.9		10	6	21	1
2.6	0.786885	4.443	1.33		8		1	1								9	3	20	2
3	1.44	3.67	1.13		8						3e-neutrophils					6	1	17	4
					8	1		1	1		WT		CKO			15	2	25	2
					9	1	1				Isotype	Anti-Ly6G	Isotype	Anti-Ly6G		6	3	16	5
					14	0		0	0		11	4	23	6		9	1	28	3
					14	0		0	0		13	7	21	9		7	2	16	5
					14	0		0	0		17	3	17	7		8	4	17	2
					14			0			14	5	16	4		6	3	24	1
											13	2	19	5		11	2	25	3
											18	6	24	7		9	2	25	2
											5	5	27	6		12	1	19	3
											7	4	18	8		5	3	21	2
											3	7	17	3
											7	5	13	5		3f-NETs
											12	2	15	6		WT		CKO
											11	3	12	7		Isotype	Anti-Ly6G	Isotype	Anti-Ly6G
											9	9	14	4		1	0	6	0
											8	5	19	5		3	0	7	0
											6	5	21	7		2	0	5	0
											13	2	27	8		4	0	8	0
											13	1	21	3		2	0	3	0
											14	3	26	2		1	0	8	0
																2	1	5	2
																1	0	9	1
																3	0	8	0
																4	0	7	0
																2	1	9	0
																1	0	5	0

## Sheet: Fig 4
4b															4c
WT		KO			WT		KO			WT		KO			WT	KO
Con	PMA	Con	PMA		Con	iRBCs	Con	iRBCs		DMSO	hemin	DMSO	hemin		6	16
0	5.26316	3.0303	16.4384		0	22.2222	3.0303	52		0	43.75	14.5299	38.4615		0	9
1.96078	2.94118	8.57143	11.9048		1.96078	15.3846	8.57143	36.6667		1.96078	13.7931	8.57143	32		0	19
5.55556	9.7561	8.57143	17.6471		5.55556	28.5714	8.57143	4.5977		5.55556	35	8.57143	65.625		13	6
6.25	7.40741	3.22581	23.0769		6.25	18.1818	3.22581	6.06061		6.25	15	3.22581	53.8462		0	6
5.71429	18.3673	3.84615	19.0476		5.71429	18.1818	3.84615	46.6667		5.71429	50	21.7391	58.5366		9	16
8.79121	12.7273	10	17.1429		8.79121	28.5714	10	66.6667		8.79121	61.8421	10	82.6087		13	16
0	6.38298	9.23077	13.1579		0	8	9.23077	50		14.9254	62.8571	9.23077	66.6667		13	19
8.47458	10.2564	0	10.7143		8.47458	10	0	25		8.47458	56.25	14.7368	56.338		6	19
7.95455	17.0732	2.5641	18.75		7.95455	12.5	2.5641	20		7.95455	56.25	2.5641	64.7059		3	13
4.65116	16.6667	9.90099	14.2857		4.65116	3.22581	9.90099	12.5		4.65116	56	9.90099	62.8571		16	22
7.54717	13.1148	3.07692	12.5		7.54717	5.88235	3.07692	16		7.54717	55.1724	3.07692	62		22	19
7.40741	15	0	9.09091		7.40741	15.3846	0	28.5714		7.40741	38.6364	15	58.6957		25	28
0	23.0769	2.6087	40		0	11.9403	2.6087	16.2791		13.253	28.2609	2.6087	22.2222
15.3846	33.3333	8	53		15.3846	2.63158	8	38.0952		15.3846	27.1186	8	15.5556
10	20	6.94444	43		10	9.375	6.94444	25.7143		10	20.9302	6.94444	29.5454
6.45161	33.3333	3.10078	36		6.45161	20	3.10078			6.45161	22.2222	3.10078	37.1429
	14.2857	7.33945	40			24	7.33945			22.6415	21.519	7.33945	26.9231
	25	1.51515	33.3333			26.6667	1.51515			16.2162	13.2353	1.51515	20.5882
										15.2542	17.6471	6.79612	20
										21.0526	17.6471	3.84615	64.4444
										0	20	0	27.907
										0	22.5806	3.0303	49.1667

## Sheet: Fig 5
5a-RLU																		5a-AUC					5b										5f					5g
	WT				KO				WT+PMA				KO+PMA					WT		KO				WT				KO					WT		KO				WT									KO
0	32.09	6.545	14.895	20.505	11.28	13.985	11.255	19.91	141.495	118.12	56.845	65.835	92.675	117.39	49.26	88.885		Con	PMA	Con	PMA		Con	1	1	1	1	1.06334	1.07395	1.04502	1.16419		Con	PMA	Con	PMA		Con	0	0	5	4.16667	3.22581	0	8	0	2.5	5.26316	0
	16.03	29.96	13.955	9.025	6.82	10.41	9.75	14.605	184.8	77.4	83.49	51.225	133.795	221.955	43.03	84.52		2.414	13.3	2.808	18.934		PMA	2.52344	2.42428	2.46613	2.54202	3.82867	3.6425	3.68011	3.79335		42	44.148	45.045	50.522		PMA	18.3673	12.7273	10.2564	17.0732	16.6667	25	12.5	12.5	10	23.0769	19.0476
	9.525	17.265	39.82	20.27	7.94	20.085	16.275	16.29	200.97	98.87	110.01	59.295	111.11	152.235	53.465	68.525		2.342	11.393	2.34	26.082		iRBC	1.07993	1.04621	1.10352	1.02528	1.17774	1.14199	1.11915	1.19909		45.419	45.5	55.44	67.531		NSC23766	4.16667	3.77359	5.55556	3.125	6.45161	3.77359	9.09091	5	0	5.55556	9.52381
	7.495	36.43	30.79	23.23	6.635	11.81	28.725	23.055	150.085	49.805	103.81	105.435	90.555	115.57	99.675	117.945		5.936	18.427	3.696	16.576		hemin	1.02799	0.982125	1.05105	0.950337	1.25396	1.22631	1.26894	1.21536		50	46.656	50.981	57.13		NSC23766+PMA	6.66667	15	6.66667	10.2564	20	4.87805	25	11.1111	6.41026	18.5185	15.1515
	6.175	7.99	50.855	32.37	4.735	14.97	25.56	14.98	116.045	91.74	120.47	120.93	75.915	139.47	100.865	101.72		3.642	16.365	3.289	19.819												42	44.032	42.488	55.532			WT									KO
	32.11	10.4	45.18	41.47	12.74	14.47	19.93	16.17	117.12	99.875	159.38	104.02	64.5	164.705	129.655	113.02							5c										42	43.604	53.03	53.884		Con	0	0	5	4.16667	3.22581	0	8	0	2.5	5.26316	0
	14.7	15.93	25.275	20.025	9.825	7.135	15.76	33.69	108.995	97.285	133.65	135.725	93.91	165.245	202.93	204.145							WT				KO						44.868	65.823	47.493	60.926		iRBCs	11.9403	15.3846	18.1818	12.5	18.1818	12.7273	7.40741	24.1379	16.6667	20	25.7143
	18.47	7.905	33.095	36.915	15.68	18.745	22.435	16.31	125.1	100.77	172.285	93.425	94.9	150.31	180.39	178.66							Con	PMA	NAC	NAC+PMA	Con	PMA	NAC	NAC+PMA			43.531	55.099	52.427	62.694		NSC23766	4.16667	3.77359	5.55556	3.125	6.45161	3.77359	9.09091	5	0	5.55556	9.52381
20	23.52	22.39	36.81	21.485	12.69	19.335	21.205	17.075	130.24	117.715	177.67	157.27	124.375	146.41	204.585	204.5							0	9.7561	5.38461	8.57143	1.31579	16.4384	9.09091	4.87805			44	45.621	42	54.531		NSC23766+iRBCs	11.3208	8.51064	12.1951	11.1111	5.88235	6.66667	8.69565	15.2174	11.6279	5.88235	7.31707
	21.275	23.135	42.335	20.795	12.635	6.22	17.625	28.065	134.165	129.715	264.355	167.835	155.205	202.435	231.52	160.74							0	7.40741	9.12564	6.25	0	11.9048	11.1111	2.77778			42	43.75	52.25	49.987			WT									KO
	10.745	25.385	29.17	31.45	11.125	17.13	24.73	18.21	165.12	135.435	233.565	181.995	108.675	167.905	224.105	218.905							0	18.3673	0	3.77359	0	17.6471	0	7.31707			48.625	63.5	45.231	64.447		DMSO	10.5263	9.52381	8.33333	5.55556	4.16667	3.77358	8.51064	5	7.84314	8.33333	8.33333
	9.485	12.765	19.26	30.905	14.555	15.42	37.29	41.29	192.135	93.165	309.67	196.305	158.84	220.16	192.14	251.495							0	12.7273	0	6.66667	0	23.0769	9.7561	9.67742			45.5	63	46.755	55.537		Hemin	20.5128	33.3333	31.7073	30.3571	31.4286	13.2075	35	40	26.4151	31.8182	53.5714
	13.56	14.5	51.785	31.585	18.24	12.54	30.64	43.92	137.28	130.325	256.85	191.305	153.775	205.55	250.34	254.545							0	6.38298	11.1111	12.5	0	19.0476	0	6.97674			46.2	48.581	55.569	57.88		NSC23766	4.16667	3.77359	5.55556	3.125	6.45161	3.77359	9.09091	5	0	5.55556	9.52381
	29.045	10.37	20.88	23.03	14.275	16.58	18.045	19.63	166.405	123.315	243.87	222.655	128.48	207.955	192.145	259.345							6.06061	10.2564	0	7.33333	7.69231	17.1429	0	7.31707			42.913	71.858	54.923	51.532		NSC23766+Hemin	11.7647	14.8148	10.6383	10.3448	12.1212	11.6279	14.2857	16.9811	3	24.1379	14.2857
	16.76	10.275	26.46	46.22	17.26	18.695	29.865	15.55	171.505	147.575	210.775	201.09	159.04	235.885	202.975	241.665							4	17.0732	0	13.8889	10	13.1579	0	6.97674			43.631	46.105	48.727	55.531
	10.215	22.195	21.475	45.605	17.26	12.68	25.825	20.455	136.11	133.3	229.885	214.705	146.075	249.38	239.26	199.665							5.88235	16.6667	0	8.94118	6.66667	10.7143	0	7.89474			45.5	46.468	55.992	60.88
40	17.125	9.42	47.915	30.495	22.54	19.445	24.54	30.15	138.495	130.15	247.38	251.91	151.19	273.265	248.9	220.4							0	13.1148	0	11.4286	0	18.75	0	4.34783			43.75	48.8	53.2	55.488
	11.35	17.465	41.75	16.27	25.185	16.12	26.08	41.31	103.26	153.095	270.68	223.455	177.535	291.165	197.695	195.88								15				14.2857					44.353	44.485	42	46.701
	14.645	14.28	55.835	54.895	12.91	9.695	35.005	27.55	156.335	155.785	294.26	251.8	192.9	278.175	186.165	232.055								23.0769				12.5					44.019	47.236	58.8	57.016
	13.865	9.77	52.44	34.645	16.905	19.33	27.735	22.33	189.175	118.555	229.05	214.56	194.295	294.625	233.04	229.235								25				33.3333					44.758	47.848	50.1	66.902
	29.375	27.97	27.38	34.21	12.235	21.55	39.79	41.82	168.455	163.47	232.455	220.87	211.185	309.265	210.005	274.715								20				40					44.125	65.538	44.625	67.566
	13.48	18.045	35.415	46.045	24.505	22.015	36.87	41.515	188.575	117.38	191.27	182.92	195.99	265.365	217.335	240.215								33.3333				53					43.567	64.728	43.273	66.916
	15.925	17.13	58.155	38.875	21.84	29.315	21.46	29.205	141.04	133.685	227.64	190.51	215.995	260.275	196.715	215.355								14.2857				43					43	60.879	42.84	56.654
	18.055	12.18	42.1	22.63	9.825	20.825	36.365	19.565	136.285	110.02	210.86	159.035	254.805	283.585	195.22	225.56												36					44	45	45.193	72.149
60	18.17	10	71.66	25.06	21.98	13.73	30.68	25	138.735	132.91	214.73	151.635	226.09	247.065	142.26	218.84												40					42	47	45.471	52.5
	19.555	8.965	42.89	43.32	5.95	25.39	31.865	23.46	135.82	154.08	213.165	173.1	204.645	239.925	146.48	223.77																	43	48	49.938	61.52
	19.525	23.34	41.085	19.355	15.99	24.155	21.315	35.785	117.56	121.68	178.14	137.145	194.65	215.675	157.93	218.325							WT				KO						42	49	48.35	63.3
	15.55	14.57	19.48	33.055	29.12	17.115	37.095	24.26	155.11	102.575	218.185	158.8	211.69	276.365	150.99	189.335							DMSO	Hemin	NAC	NAC+Hemin	DMSO	Hemin	NAC	NAC+Hemin
	32.405	12.135	31.59	19.235	20.275	26.5	16.01	11.045	120.155	129.015	128.965	157.06	190.005	226.58	165.975	173.695							0	28.2609	5.38461	17.5439	14.5299	65.625	9.09091	23.3333			5d
	10.075	20.665	37.65	45.335	15.13	21.955	24.89	25.13	135.135	113.185	143.75	104.165	246.855	242.01	118.615	152.485							1.96078	27.1186	9.12564	18.4211	8.57143	15.942	11.1111	28.5714
	24.315	15.425	32.495	36.685	32.16	18.755	18.445	21.9	154.675	113.255	185.595	110.05	205.305	233.83	110.24	175.87							5.55556	35	0	19.6429	8.57143	24.1758	0	31.5789
	17.635	16.105	53.775	42.24	25.935	15.195	27.19	35.34	79.975	100.345	97.575	109.225	183.525	217.725	159.325	150.895							6.25	20.9302	0	22.449	3.22581	53.8462	9.7561	8.69565
80	20.33	27.035	60.665	26.925	28.015	40.47	58.05	37.105	98.17	81.94	141.93	130.995	198.43	251.665	103.56	164.65							5.71429	22.2222	11.1111	36.3636	21.7391	18.6046	0	20.5882
	19.085	18.98	49.45	38.23	25.92	30.96	29.175	25.95	106.835	82.825	120.455	99.52	164.44	242.885	140.935	159.38							8.79121	11.1111	0	23.5294	10	26.5625	0	12
	30.385	19.285	55.27	44.51	32.275	19.235	22.495	44.3	101.28	66.315	106.855	87.31	187.28	250.3	97.55	147.23							14.9254	12.1951	0	23.6111	9.23077	58.5366	0	15.7895
	19.185	15.82	77.585	51.465	22.835	25.52	30.825	49.925	105.445	59.78	119.47	80.37	165.045	224.76	97.06	113.66							8.47458	21.519	0	17.9487	14.7368	22.2222	0	26.3158
	33.8	23.375	54.22	43.54	34.405	33.225	37.33	23.22	98.22	65.3	81.94	68.265	170.405	269.75	103.175	106.39							7.95455	15	0	6.66667	2.5641	15.5556	0	21.0526
	45.405	24.425	35.075	34.105	25.105	32.085	31.145	19.99	98.145	49.405	128.85	59.235	150.12	240.91	126.725	118.615							4.65116	13.2353			9.90099	29.5454
	13.945	23.3	34.875	60.645	27.8	29.865	19.465	33.52	100.925	37.55	82.19	63.17	143.755	203.92	93.005	112.555							7.54717	17.6471			3.07692	37.1429
	26.04	24.865	58.64	29.415	38.725	30.93	29.18	29.425	92.33	68.46	101.525	73.995	177.335	211.155	75.89	97.445							7.40741	17.6471			15	26.9231
100	16.04	30.68	55.97	49.145	40.475	4.905	30.66	29.155	68.965	41.22	87.265	65.555	119.55	244.145	87.98	104.435							13.253	12.1622			2.6087	20.5882
	30.82	43.02	40.65	38.575	36.16	18.91	54.51	42.94	55.88	39.755	93.13	61.91	162.29	214.25	54.22	85.525							15.3846	18.4211			8	56.338
	26.4	31.025	31.505	26.595	18.74	31.91	25.14	30.89	57.555	30.58	63.505	47.105	140.88	219.84	62.17	84.475							10	50			6.94444	64.7059
	26.13	26.945	41.075	50.855	22.655	16.87	34.905	33.28	82.935	28.43	85.845	39.825	140.935	196.91	88.3	92.54							6.45161	20			3.10078	20
	21.75	12.41	43.6	30.385	14.045	13.03	29.64	28.18	45.395	22.42	64.38	35.405	126.18	194.915	60.52	91.445							22.6415	56.25			7.33945	64.4444
	20.07	33.12	39.17	39.955	19.49	13.57	35.405	39.315	60.55	24.015	48.8	41.64	131.545	184.31	75.06	50.57							16.2162	56.25			1.51515	27.907
	23.445	17.445	35.65	30.265	26.53	20.05	37.63	26.52	44.99	25.33	66.9	39.07	109.965	177.36	53.855	88.1							15.2542	22.5806			6.79612	29.1667
	18.58	20.63	48.9	44.44	12.08	17.93	22.185	23.645	32.895	19.77	36.665	36	138.245	184.875	43.625	58.98							21.0526	18.1818			3.84615	36.8421
120	18.95	28.625	32.62	37.51	18.17	24.195	28.03	31.995	39.3	13.265	47.86	55.98	161.44	165.665	33.735	67.41							0	43.75			0	38.4615
																							0	13.7931			3.0303	32
																											0
																							WT				KO
																							Con	iRBCs	NAC	NAC+iRBCs	Con	iRBCs	NAC	NAC+iRBCs
																							0	3.88349	5.38461	0	1.31579	20	9.09091	0
																							0	2.22222	9.12564	8.33333	0	16.2791	11.1111	13.0435
																							0	11.9403	0	0	0	6.97674	0	0
																							0	2.63158	0	7.69231	0	25.7143	9.7561	9.09091
																							0	9.375	11.1111	5.88235	0	13.0435	0	12.5
																							6.06061	5.50459	0	0	7.69231	38.0952	0	6.25
																							4	2	0	10	10	10.4167	0	5.26316
																							5.88235	1.47059	0	0	6.66667	25	0	0
																							0	1.72414	0	12	0	17.8571	0	7.40741
																							0	3.77359			8.57143	33.3333
																							1.96078	28.5714			8.57143	56.9444
																							5.55556	6.66667			3.22581	13.7931
																							6.25	1.5625			2.5641	12.9032
																							5.71429	1.96078			9.90099	8.47458
																							8.79121	1.33333			3.07692	5
																							7.95455	8			3.10078	10.7143
																							4.65116	10			7.33945	44.7059
																							6.45161	4.87805			1.51515	15.2381
																								12.5				10.7143
																								4.65116				14.2857
																								24				52
																								26.6667				36.6667
																								22.2222				4.5977
																								15.3846				6.06061
																								28.5714				46.6667
																								18.1818				66.6667
																								18.1818				50
																												25
																												20
[truncated: 7 more columns]

## Sheet: Fig 6
6c-pathology scores			6d-neutrophils			6f														6k-neutrophils					6l-neutrophils					6l-NETs
Con	ALI		Con	ALI			Con						ALI							WT		CKO			WT		CKO			WT		CKO
1.6	3.6		4	9		CD11b+	37.1	40.3	46.8	42.9	48.2	43.9	67.8	79.3	83.4	63	64.7	75.7		Isotype	Anti-Ly6G	Isotype	Anti-Ly6G		Isotype	Anti-Ly6G	Isotype	Anti-Ly6G		Isotype	Anti-Ly6G	Isotype	Anti-Ly6G
1.2	5		4	29		B220+	43.4	41.1	41.1	37.3	33.8	33.6	17.8	12.7	8.12	20.5	17.9	11.6		14	2	33	3		15	2	37	7		4	0	6	0
0.8	3.2		6	20		CD3+	17.2	16.3	14.7	14	12	17.1	13.1	9.48	8.01	12.4	13.2	9.02		27	5	25	5		29	1	36	8		3	1	9	1
1.2	4.2		5	17			Con						ALI							16	7	20	8		20	2	23	5		2	0	12	0
2.8	3.6		7	34		CD11b+Ly6G+	26.1926	28.4518	36.6444	19.0047	24.823	21.9939	62.1726	68.5152	74.1426	40.446	44.0607	53.9741		11	6	18	5		17	0	86	5		3	0	7	2
0.8	5.8		5	23		CD11b+Ly6Chigh	3.9697	5.2793	2.5506	12.4839	11.327	11.6774	3.94596	7.90621	5.88804	13.356	11.5813	12.112		24	8	25	7		34	4	63	4		4	0	9	0
			4	29																19	5	20	5		23	5	43	7		5	0	5	0
6c-neutrophils			4	20		6g														12	7	39	7		16	3	30	8		3	0	9	0
Con	ALI		3	31			Con						ALI							23	6	20	10		20	2	43	2		2	0	10	0
2	11		3	17		CD11b+	92.6971	99.3728	107.93	87.605	103.811	108.583	54.7939	47.7599	34.8566	78.5114	84.3637	77.3409		29	9	26	14		31	6	43	4		6	0	7	0
5	11		4	37		B220+	76.7352	79.0488	144.216	99.3333	98.3333	102.333	76.1568	72.4936	79.4344	100.333	106	126		10	0	30	0		17	7	31	1		6	1	8	1
7	8		5	14		CD3+	93.8705	105.289	100.84	96.7059	94.1176	109.177	100.544	92.5358	92.2392	89.4118	100.706	112.941		15	3	26	3		21	4	37	5		7	2	5	2
6	39		3	37																11	2	39	2		14	3	54	3		4	0	6	0
8	13		4	20			Con						ALI							13	6	35	6		37	7	62	7
5	60		3	3			95.5545	101.701	102.744	85.8471	105.604	108.549	45.7469	40.9785	28.2752	68.8791	70.1188	59.3492		26	0	25	0		20	3	37	8
7	27		4	20																28	0	30	0		13	2	31	3
10	19		4	14		6i														17	0	30	0		9	5	28	3
9	17		2	6			WT						CKO							19	2	28	2		13	6	63	1
0	32					Isotype	2.72727	3.07143	2.1	3.1	2.31579	2.61905	2.3625	3.625	3	3.1	3	2.7		32	3	20	3		15	8	46	2
3	62		6d-NETs			Anti-Ly6G	1.2963	2	1.567	1.3	1.2	1.1	1.25455	1.82456	1.73333	2	1.3	1.6
2	30		Con	ALI
6	17		2	3		6k-pathology scores
0	23		0	2			WT						CKO
0	27		0	4		Isotype	6.4	5.6	5.3	4.8	5.8	5.8	7.5	6.8	8.4	5.7	6.4	7.2
0	16		0	2		Anti-Ly6G	1.5	1.2	0.9	2	0.6	2.1	1.2	2	1.5	1.2	1.5	2
2	24		1	6
3	12		1	2
			1	1
			3	2
			2	3
			1	4
			0	6
			0	9

## Sheet: Fig 7
7b-CD11b+				7c-P2 in CD11b+				7d-pathology scores				7g-neutrophils
Con	NS	HCQ		Con	NS	HCQ		Con	NS	HCQ		Con	NS	HCQ
42.9	53	60.6		108.697	54.7939	74.1219		1.2	3.2	2.8		0	25	18
48.2	64.7	67.2		83.3728	47.7599	85.69		1.1	4.1	3		0	29	20
43.9	75.7	46.7		107.93	34.8566	78.7007		0.8	5.8	2.6		1	28	17
37.1	57.8	75.4		97.605	78.5114	84.994		1.5	6	4		5	22	17
40.3	79.3	55.6		113.811	84.3637	93.9976		1.6	5	3.3		3	30	12
46.8	89.4	73.3		88.5834	77.3409	103.091		0.7	6.2	2.2		1	29	21
												1	31	19
7b-CD11b+Ly6G+				7c-P2 in CD11b+Ly6G+				7d-neutrophils				1	33	23
Con	NS	HCQ		Con	NS	HCQ		Con	NS	HCQ		1	21	16
19.0047	40.446	40.1778		83.8471	65.7469	67.7944		0	16	19		3	30	12
24.823	44.0607	46.2336		97.6043	40.9785	78.3316		2	26	5		1	29	22
21.9939	53.9741	35.0406		118.549	79.3492	89.2562		3	23	16		1	31	20
26.1926	62.1726	58.7648		96.5545	55.7469	57.7097		5	20	14		2	33	18
28.4518	68.5152	39.0228		93.7012	30.9785	97.088		2	26	12		1	21	16
36.6444	34.1426	34.1375		89.7443	68.2752	88.3224		2	12	14		0	25	18
								1	28	15		0	29	24
								4	16	28		2	28	17
								7	10	31		5	22	21
								4	22	13
								5	46	2		7g-NETs
								3	50	6		Con	NS	HCQ
								8	18	4		0	5	2
								11	29	11		0	6	4
								4	29	23		1	5	1
												0	6	3
												1	10	5
												2	7	2

## Sheet: SF 1
S1a-parasitemia														S1a-survival				S1f-thrombotic events			S1i
	Con						PbA							Days	Con	PbA		Con	PbA			Con						PbA
0	0	0	0	0	0	0	0	0	0	0	0	0		8		1		1	2		CD11b+	14	16.2	16	16	17	18.2	50	50	58	49	45	52
2	0	0	0	0	0	0	0.5	0.75	0.75	0.65	0.85	0.75		9		1		0	1		B220+	47	48	42	50	49.5	48	11	13	7	8	10	12
4	0	0	0	0	0	0	4.28	3.81	3.56	3.3	3.91	4.356		10		1		1	0		CD3+	36	23	28	25	29	27	16	25	17	20	23	23.5
6	0	0	0	0	0	0	9.18	8.11	7.89	7.7	8.5	9.435		10		1		0	2
8	0	0	0	0	0	0	8.26	10.75		10.6	10.9	8.453		14	0	0		1	3		S1j
10	0	0	0	0	0	0	18.5	17.5			16.9	19		14	0	0		1	0			Control						PbA
12	0	0	0	0	0	0	21					21		14	0			1	2		CCL-2	14.56	14.56	18.64	18.24	14.56	23.21	188.02	151.53	15.11	46.05	183.87	167.3
14	0	0	0	0	0	0	31					30.5		14	0			0	1		GM-CSF	9.87	9.39	27.49	1.9	1.9	9.83	5	1.9	31.08	1.9	1.9	1.9
														14	0			1	1		IFN-β	9	9	9.9	9	9	9	9	21	9	9	9	9
S1a-RBC														14	0						IFN-γ	23.98	23.98	48.96	25.88	23.98	23.98	2299.82	2144.57	31.09	894.8	682.12	1423.24
	Con						Pb											S1h-pathology scores			IL-1α	13.54	9.07	15.92	16.17	11.45	13.86	17.96	19.58	8.59	8.54	14.78	21.89
0	10.4	10.3	11.1	10.5	10.35	11.15	10.92	10.1	11.8	11.7	10.1	10.52		S1b-ALT				Con	PbA		IL-6	5.1	4.99	18.3	0.62	0.97	23.28	15.6	18.39	16.25	53.06	42.81	28.94
2	10.1	9.95	10.3	10.3	9.85	10.45	10.41	9.76	10.4	10.35	9.76	10.45		0	7	10		0	3		IL-10	3.79	3.79	3.79	3.79	3.79	83.3	114.98	128.92	3.79	3.79	3.79	3.79
4	11.05	10	9.75	11	10	9.85	8.52	9.04	10.3	9.5	9.34	8.55		52.6	50.3	249.3		0	4		TNF-α	34.23	8.34	10.57	15.39	20.25	21.96	89.92	85.87	8.34	62.31	80.74	63.34
6	10.3	10.1	11.2	10.2	10	11.25	8.6	7.79	9.34	9	7.85	8.6		46.1	38.4	105.7		0	3
8	10.2	9.4	9.3	10.1	9.9	9.34		6.78	6.76	7.74	6.58	6.4		47	54.8	259.1		0	3		S1k-1								S1k-2
10	9.25	10.25	10.75	10.25	10.45	10.8		5.54	5.89	6.06	5.5							0	4			Con			PbA					Con			PbA
12	10.35	10.05	9.75	10.35	10.25	9.78			5.23	5.85				S1b-AST				0	4		CD11b+	86.3039	105.955	107.741	50.6982	67.5	60.7		CD11b+	106	101	93	60	55	52
14	9.3	10.4	10.5	9.7	10.45	10.8			4.1	4.15				0	7	10		0	3		B220+	97.9592	102.041	101.045	95.6268	100.875	97.3232		B220+	102	101	97	95	96	103
														129.6	361.9	687.7		0	5		CD3+	95.2607	104.739	102.342	103.318	111.374	102.321		CD3+	96	102	102	101.321	95.123	89.543
S1a-clinical scores														204.3	235.6	834.5		0	3
	Con						Pb							309.2	201.2	747.1					S1l-1			S1l-2			S1m-1			S1m-2
0	0	0	0	0	0	0	0	0	0	0	0	0									X	Y		X	Y		Uncomplicated	Severe		Uncomplicated	Severe
1	0	0	0	0	0	0	0	0	0	0	0	0		S1c-URIC							0	94.5482		0	98.5452		54.385	50.6		68.0214	60
2	0	0	0	0	0	0	0	0	0	0	0	0		0	7	10					0	79.353		0	94.382		67.0525	53.6955		96.5753	55
3	0	0	0	0	0	0	0	0	0	0	0	0		131.1	146.6	98.3					0	142.134		0	81.864		83.4992	52.2193		76.3682	52.15
4	0	0	0	0	0	0	0	0	0	0	0	0		171	182	144.2					0	48.5486		0	107.596		111.187				52
5	0	0	0	0	0	0	0	0	0	0	0	0		175.4	152.1	91.3					0	105.138		0	155		51.3802
6	0	0	0	0	0	0	1	1	0	0	0	0									0	91.4053		0	77
7	0	0	0	0	0	0	3	1	1	1	1	0		S1c-BUN							0	74.129		0	116.326
8	0	0	0	0	0	0	6	4	1	3	3	1		0	7	10					0	56.3861		0	150
9	0	0	0	0	0	0		6	2	4	3	2		7	13.4	22.5					0	64.9733		0	76
10	0	0	0	0	0	0			2	6	6	2		6.7	16.1	18.7					0	102.023		0	94.4873
11	0	0	0	0	0	0			2			3		5.8	14.2	24.4					0	100.066		0	89.9244
12	0	0	0	0	0	0			3			3									0	92.4433		0	48.8573
13	0	0	0	0	0	0			3			3									0	100.588		0	80.257
14	0	0	0	0	0	0			3			3									0	93.9855		0	91.9515
																					0	122.002		0	48.5123
																					1	54.385		0	125
																					1	67.0525		1	68.0214
																					1	83.4992		1	96.5753
																					1	111.187		2	76.3682
																					2	51.3802		3	60
																					3	50.6		3	55
																					3	53.6955		4	52.15
																					4	52.2193		4	52

## Sheet: SF 2
S2b-thrombotic events			S2d-ALT			S2d-AST			S2e-URIC			S2e-BUN
WT	CKO		WT	CKO		WT	CKO		WT	CKO		WT	CKO
2	3		43.5	280.1		206.1	869.9		220.1	346.5		10.2	20.1
1	1		95	37.4		494.4	190.3		205.3	136.1		31.4	10.1
0	3		54.8	28.3		284.2	155.8		325.6	158.1		14	7.9
2	3		47.9	113.5		267	589		167.6	171		14.2	12.5
3	2		57.9	40.1		311	225		106.6	101.6		12.9	10.7
3	2		26.6	168.1		160.1	687.6		109	117.1		8.8	17.1

## Sheet: SF 4
S4-parasitemia
	WT								CKO								WT								CKO
0	0	0	0	0	0	0	0	0	0	0	0	0	0	0	0	0	0	0	0	0	0	0	0	0	0	0	0	0	0	0	0	0
2	0.5	0.411765	0.108108	0.235294	0.68	0.14	0.42	0.63	0.5	0.588235	0.375	0.451613	0.14	0.16	0.39	0.56	1.15789	1.8	0.342857	0.785714	0.69	0.54	0.36	0.44	0.560538	0.588235	1.46154	1.26761	0	0.33	0.17	0.68
4	1.77778	0.9	0.709677	0.923077	0.823045	1.58287	4.36469	3.20513	2.2	1.42857	0.8	1.125	2.79543	0.625	0.702811	2.5456	1.5	2.04082	3.8	1.33333	2.70812	1.65563	2.1	0.780379	1.54546	0.846154	1.66667	1.625	3.8961	2.10421	3.4	4.7
6	6.51429	2.6	3	2.13333	3.1	2.1	6.6	3.7	8.27778	5.71429	1.65714	4.125	16.0118	8.95857	8.52941	3.7	3.226	4.35	8.9	1.45454	5.48523	3.1	4.74614	6.6	4.16667	4	7.33333	8.23	8.9	5.33485	5	4.5
8	9.43396	2.90404	9.2707	10	12	8.23	8.9	12			7.42574	7.9646		12.5	10.9	5.69196	10.4375	9.85714	10.2857	11.3226	8.85	10	12	8.23	8.85	5.07143	7.3	10.1	11.4504	12	15.1	11
10				16.3			14	15.5										15.25		14		16.5		11.5				14	15.5			17.4
12				19.5			19.25	17.5										18.7324		15.2403		17.2		18				20.5	17.3			19.2
14				22.7			20.5	24.3										20.4362		19.1375		21.7		25				24.5	24.1			22.1
S4-RBC
	WT								CKO								WT								CKO
0	9	9.9	10.2	8.9	9.3	9.1	9.9	9.7	10.3	10	9.4	10.7	10.6	9.7	9.5	10.1	9.3	9.9	8.5	8.7	9.9	9.4	8.9	10.2	10.8	11.7	8	10.9	9.4	9.2	9.7	9.1
2	10.8	10.4	8.9	8.7	9.2	9	9.3	9	8.6	9.4	9	10.2	9.2	9.1	8.9	8.6	8.4	8.3	8.3	9.6	8.7	9.4	9.3	9.7	9	8	12.7	7.6	8.7	8.9	9.1	9.3
4	7	8.8	9.7	8.6	9.9	8.5	8.7	9.4	9	8.7	7.8	8.4	8.3	8.6	8.7	7.9	6.7	7.3	8.5	8	8.5	7.3	7.1	7	9.5	7.7	10.4	7.9	7.6	7.9	7.3	7.9
6	6.7	6.7	9	7.5	7.8	7	6	6.2	6.9	8.1	6.5	7.4	7.1	7.8	7.3	7.2	7.3	7.1	8.7	6.5	7.4	7.6	7.1	7	6	7.1	8.2	8	6.5	7.4	7.8	6.3
8	5.3	6.1	8.3	7.6	5.1	5	4.7	5.4			5.3	4.3		6.7	3.9	5.1	7.5	6.2	7.4	6.9	6.2	7	7.7	7	8.3	6.4	5.3	5.5	6.8	6.4	6.9	7
10				5.7			4.1	3.9										4.1		4.7		5		4.6				5	4.8			6
12				4.2			3.3	3.8										4.3		3.9		4.7		4.1				4.4	4.3			5.1
14				4			3	3.2										4.2		3.7		4.3		3.8				3.9	3.7			4.2

[truncated: 5 more sheets: SF 5, SF 6, SF 7, SF 8, SF 9]
